# Supplementary material for: Seroepidemiology of SARS-CoV-2 Virus in Healthcare Workers before Circulation of the Omicron Sublineages BA.4/BA.5 in Vojvodina, Serbia
Source: Vaccines (Basel). 2022 Dec 16;10(12):2168. doi: 10.3390/vaccines10122168 (PMC9783630; doi:10.3390/vaccines10122168)
Supplement: Supplementary file 1 [file vaccines-10-02168-s001.zip]

Archive with 1 entries (1 files):
- vaccines-2039194-supplementary.pdf
